# Supplementary material for: The Effect of SERM/CB2 Receptor Modulators on Repetitive Behaviours in Juvenile and Young Adult Mice May Have Implications for Tourette Syndrome Treatment
Source: Int J Mol Sci. 2026 Jan 24;27(3):1181. doi: 10.3390/ijms27031181 (PMC12898493; doi:10.3390/ijms27031181)
Supplement: Supplementary file 1 [file ijms-27-01181-s001.zip]

Archive with 1 entries (1 files):
- ijms-4044625-supplementary.pdf
